# Supplementary material for: A micro-architectured material as a pressure vessel for green mobility
Source: Nat Commun. 2024 Jan 8;15:353. doi: 10.1038/s41467-024-44695-4 (PMC10774278; doi:10.1038/s41467-024-44695-4)
Supplement: Supplementary file 4 — Supplementary Data 1 [file 41467_2024_44695_MOESM4_ESM.xlsx]

## Sheet: Summary
Specimen number	Specimen type	Status	Weight (g)	Thickness (mm)	Relative Thickness, t/D	Critical yield pressure (MPa)	Relative yield pressure, P/s0
1	Single chamber	Original	0.146347	0.00808576	0.00161715	0.170828	0.00142356
2			0.277319	0.0153221	0.00306441	0.217595	0.00181329
3			0.186095	0.0102819	0.00205638	0.337338	0.00281115
4			0.153543	0.00848335	0.00169667	0.287153	0.00239294
5			0.151689	0.0083809	0.00167618	0.260571	0.00217143
6			0.236438	0.0130634	0.00261267	0.276522	0.00230435
7			0.254929	0.014085	0.002817	0.188331	0.00156943
8			0.26448	0.0146127	0.00292255	0.183114	0.00152595
9			0.287001	0.015857	0.0031714	0.480462	0.00400385
10			0.732736	0.0404842	0.00809683	1.42719	0.0118932
11			0.26448	0.0146127	0.00292255	0.514546	0.00428789
12			0.793471	0.0438399	0.00876797	1.60904	0.0134087
13			0.0742157	0.00410047	0.000820094	0.136147	0.00113456
14			0.0727624	0.00402018	0.000804035	0.118345	0.00098621
15			0.0714896	0.00394985	0.00078997	0.143767	0.00119806
16			0.565262	0.0312311	0.00624622	0.475716	0.0039643
17			0.528179	0.0291823	0.00583645	0.417123	0.00347602
18			0.841478	0.0464923	0.00929846	0.538288	0.00448574
19			0.472054	0.0260813	0.00521626	0.538102	0.00448418
20			0.455016	0.0251399	0.00502799	0.792749	0.00660624
21			0.411328	0.0227262	0.00454524	0.448627	0.00373856
22			0.898736	0.0496558	0.00993116	1.75919	0.0146599
23			0.470049	0.0259706	0.00519411	0.485153	0.00404295
24			0.468045	0.0258598	0.00517196	0.616476	0.0051373
25			0.462031	0.0255276	0.00510551	0.50491	0.00420758
26			0.569271	0.0314526	0.00629052	0.667594	0.00556328
27			0.545247	0.0301253	0.00602506	0.244539	0.00203783
28			0.290348	0.0160419	0.00320839	0.257786	0.00214821
29			0.577289	0.0318956	0.00637912	0.256909	0.0021409
30			0.558246	0.0308435	0.0061687	0.221794	0.00184829
31			0.663601	0.0366644	0.00733289	0.208085	0.00173405
32			0.531296	0.0293545	0.0058709	0.243849	0.00203207
33			0.386242	0.0213402	0.00426803	0.246273	0.00205228
34			0.583252	0.0322251	0.00644502	1.13982	0.00949852
35			0.381622	0.0210849	0.00421698	0.221348	0.00184457
36			0.383125	0.0211679	0.00423359	0.287031	0.00239192
37			0.379587	0.0209725	0.00419449	0.241798	0.00201498
38			0.287001	0.015857	0.0031714	0.194055	0.00161713
39			0.498874	0.0275631	0.00551262	0.183841	0.00153201
40			0.628282	0.0347131	0.00694261	0.196894	0.00164078
41			0.530835	0.029329	0.0058658	0.208157	0.00173464
42			0.494353	0.0273134	0.00546268	0.624052	0.00520044
43			0.507002	0.0280122	0.00560244	0.124287	0.00103573
44			0.467243	0.0258155	0.0051631	0.552779	0.00460649
45			0.57348	0.0316852	0.00633704	0.999479	0.00832899
46			1.29383	0.0714849	0.014297	1.44027	0.0120022
47			1.24312	0.0686835	0.0137367	1.71105	0.0142587
48			1.19767	0.0661723	0.0132345	1.01907	0.00849229
49			1.99966	0.110483	0.0220966	2.98971	0.0249142
50			0.208014	0.0114929	0.00229859	0.397779	0.00331482
51			1.99094	0.110001	0.0220002	0.94778	0.00789817
52			1.99966	0.110483	0.0220966	2.41246	0.0201038
53			1.89683	0.104801	0.0209603	0.942564	0.0078547
54			1.27835	0.0706299	0.014126	1.23524	0.0102936
55			0.106658	0.00589294	0.00117859	0.041903	0.000349191
56			0.0984347	0.00543859	0.00108772	0.0679086	0.000565905
57			0.184652	0.0102022	0.00204043	0.0673254	0.000561045
58			0.205288	0.0113423	0.00226846	0.155944	0.00129954
59			0.0958339	0.00529489	0.00105898	0.0775765	0.000646471
4-CS		Cold stretched	0.153543	0.00848335	0.00169667	0.346042	0.00288369
9-CS			0.287001	0.015857	0.0031714	0.622065	0.00518387
10-CS			0.732736	0.0404842	0.00809683	1.66193	0.0138494
11-CS			0.26448	0.0146127	0.00292255	0.720042	0.00600035
12-CS			0.793471	0.0438399	0.00876797	1.97064	0.016422
15-CS			0.0714896	0.00394985	0.00078997	0.155814	0.00129845
22-CS			0.852212	0.0470853	0.00941707	2.20114	0.0183428
34-CS			0.583252	0.0322251	0.00644502	1.28478	0.0107065
42-CS			0.494353	0.0273134	0.00546268	1.05497	0.00879141
45-CS			0.57348	0.0316852	0.00633704	1.36056	0.011338
47-CS			1.24312	0.0686835	0.0137367	2.5259	0.0210491
50-CS			0.208014	0.0114929	0.00229859	0.506447	0.00422039
52-CS			1.99966	0.110483	0.0220966	3.65391	0.0304492
60	Double chamber	Original	0.563257	0.0311204	0.00622407	0.152948	0.00127457
61			0.26448	0.0146127	0.00292255	0.183926	0.00153272
62			0.254929	0.014085	0.002817	0.152423	0.00127019
63			0.285567	0.0157778	0.00315556	0.155614	0.00129679
64			0.151689	0.0083809	0.00167618	0.144828	0.0012069
65			0.146347	0.00808576	0.00161715	0.154316	0.00128597
66			0.293225	0.0162009	0.00324017	0.260138	0.00216782
67			0.157993	0.00872921	0.00174584	0.298232	0.00248527
68			0.151689	0.0083809	0.00167618	0.218317	0.00181931
69			0.153543	0.00848335	0.00169667	0.209161	0.00174301
70			0.511111	0.0282392	0.00564785	0.200618	0.00167182
71			0.725489	0.0400838	0.00801676	0.225333	0.00187778
72			0.232579	0.0128502	0.00257003	0.381009	0.00317508
73			0.102649	0.00567144	0.00113429	0.184157	0.00153465
74			0.762111	0.0421072	0.00842144	0.863199	0.00719332
75			0.351084	0.0193976	0.00387953	0.458521	0.00382101
76			0.315354	0.0174235	0.00348471	0.218332	0.00181944
77			0.504957	0.0278992	0.00557985	0.803849	0.00669874
78			0.968432	0.0535065	0.0107013	1.61991	0.0134993
79			0.588614	0.0325213	0.00650427	0.108735	0.000906121
80			0.187719	0.0103716	0.00207432	0.0627197	0.000522664
81			0.166722	0.00921152	0.0018423	0.0674078	0.000561731
82			0.168276	0.00929735	0.00185947	0.257231	0.00214359
83			0.136304	0.00753091	0.00150618	0.277411	0.00231176
67-CS		Cold stretched	0.157993	0.00872921	0.00174584	0.369242	0.00307702
72-CS			0.232579	0.0128502	0.00257003	0.531415	0.00442846
73-CS			0.102649	0.00567144	0.00113429	0.280256	0.00233547
74-CS			0.762111	0.0421072	0.00842144	1.39619	0.0116349
75-CS			0.351084	0.0193976	0.00387953	0.748345	0.00623621
77-CS			0.504957	0.0278992	0.00557985	1.15397	0.00961646
78-CS			0.968432	0.0535065	0.0107013	2.37554	0.0197962
83-CS			0.136304	0.00753091	0.00150618	0.308852	0.00257377

## Sheet: 1
Specimen number	Specimen type	Status	Weight (g)	Thickness (mm)	Relative Thickness, t/D	Critical yield pressure (MPa)	Relative yield pressure, P/s0	Load (N)	displacement(mm)
1	Single chamber	Original	0.146347	0.00808576	0.00161715	0.170828	0.00142356	0	0
								0.911	0.011
								3.211	0.018
								4.826	0.024
								6.194	0.031
								8.031	0.038
								10.39	0.047
								13.304	0.06
								16.9	0.072
								20.487	0.087
								22.703	0.099
								23.713	0.107
								25.58	0.114
								27.479	0.121
								28.386	0.126
								29.388	0.137
								24.59	0.153

## Sheet: 2
Specimen number	Specimen type	Status	Weight (g)	Thickness (mm)	Relative Thickness, t/D	Critical yield pressure (MPa)	Relative yield pressure, P/s0	Load (N)	displacement(mm)
2	Single chamber	Original	0.277319	0.0153221	0.00306441	0.217595	0.00181329	0	0
								8.679	0.035
								21.273	0.083
								25.906	0.113
								27.849	0.132
								30.02	0.15
								32.34	0.168
								34.761	0.19
								36.897	0.217
								37.412	0.249
								35.887	0.281
								34.051	0.31
								32.744	0.33
								32.06	0.35

## Sheet: 3
Specimen number	Specimen type	Status	Weight (g)	Thickness (mm)	Relative Thickness, t/D	Critical yield pressure (MPa)	Relative yield pressure, P/s0	Load (N)	displacement(mm)
3	Single chamber	Original	0.186095	0.0102819	0.00205638	0.337338	0.00281115	0	0
								2.886	0.014
								6.355	0.026
								10.894	0.044
								17.343	0.067
								25.356	0.098
								33.798	0.131
								39.05	0.162
								43.038	0.189
								45.985	0.21
								48.312	0.23
								50.79	0.255
								53.244	0.281
								55.298	0.309
								56.736	0.338
								57.691	0.364
								58.033	0.388
								33.943	0.413

## Sheet: 4CS
Specimen number	Specimen type	Status	Weight (g)	Thickness (mm)	Relative Thickness, t/D	Critical yield pressure (MPa)	Relative yield pressure, P/s0	Load (N)	displacement(mm)	Specimen number	Specimen type	Status	Weight (g)	Thickness (mm)	Relative Thickness, t/D	Critical yield pressure (MPa)	Relative yield pressure, P/s0	Load (N)	displacement(mm)
4	Single chamber	Original	0.153543	0.00848335	0.00169667	0.287153	0.00239294	0	0	4-CS	Single chamber	Cold stretched	0.153543	0.00848335	0.00169667	0.346042	0.00288369	0	0
								5.939	0.027									8.129	0.031
								13.433	0.051									15.602	0.054
								20.269	0.077									21.777	0.076
								26.892	0.103									29.019	0.1
								34.144	0.133									37.789	0.128
								38.499	0.157									46.041	0.155
								40.479	0.18									54.421	0.181
								42.048	0.203									59.531	0.204
								43.989	0.225									56.928	0.229
								45.968	0.252									53.976	0.255
								47.284	0.28
								48.059	0.305
								48.641	0.331
								48.959	0.355
								48.966	0.377
								49.335	0.399
								49.4	0.424
								49.06	0.448
								49.106	0.475
								48.921	0.501
								48.815	0.527
								48.978	0.55
								48.732	0.576
								46.748	0.591
								44.218	0.593
								42.489	0.591
								40.496	0.589
								37.432	0.58
								34.318	0.572

## Sheet: 5
Specimen number	Specimen type	Status	Weight (g)	Thickness (mm)	Relative Thickness, t/D	Critical yield pressure (MPa)	Relative yield pressure, P/s0	Load (N)	displacement(mm)
5	Single chamber	Original	0.151689	0.0083809	0.00167618	0.260571	0.00217143	0	0
								6.504	0.022
								13.39	0.048
								20.427	0.074
								27.55	0.101
								34.616	0.127
								40.645	0.152
								44.827	0.179
								42.164	0.204

## Sheet: 6
Specimen number	Specimen type	Status	Weight (g)	Thickness (mm)	Relative Thickness, t/D	Critical yield pressure (MPa)	Relative yield pressure, P/s0	Load (N)	displacement(mm)
6	Single chamber	Original	0.236438	0.0130634	0.00261267	0.276522	0.00230435	0	0
								3.545	0.023
								8.3	0.045
								14.471	0.068
								20.153	0.09
								26.497	0.114
								33.16	0.139
								40.354	0.164
								47.189	0.19
								47.571	0.22
								43.535	0.252
								41.694	0.279
								40.909	0.304
								40.359	0.326
								40.077	0.346
								40.348	0.366
								40.576	0.39
								40.67	0.417
								40.523	0.444
								40.313	0.472
								40.005	0.498
								39.711	0.523
								39.481	0.548
								38.626	0.567

## Sheet: 7
Specimen number	Specimen type	Status	Weight (g)	Thickness (mm)	Relative Thickness, t/D	Critical yield pressure (MPa)	Relative yield pressure, P/s0	Load (N)	displacement(mm)
7	Single chamber	Original	0.254929	0.014085	0.002817	0.188331	0.00156943	0	0
								1.81	0.017
								6.536	0.032
								11.703	0.049
								17.534	0.073
								23.946	0.101
								28.033	0.133
								29.803	0.164
								30.827	0.192
								31.314	0.215
								31.714	0.238
								32.111	0.26
								32.399	0.283
								32.243	0.308
								25.729	0.332

## Sheet: 8
Specimen number	Specimen type	Status	Weight (g)	Thickness (mm)	Relative Thickness, t/D	Critical yield pressure (MPa)	Relative yield pressure, P/s0	Load (N)	displacement(mm)
8	Single chamber	Original	0.26448	0.0146127	0.00292255	0.183114	0.00152595	0	0
								3.663	0.023
								9.852	0.046
								15.662	0.067
								21.747	0.09
								26.428	0.117
								28.197	0.146
								29.352	0.174
								30.236	0.201
								30.889	0.226
								31.361	0.251
								31.502	0.276
								23.742	0.301

## Sheet: 9CS
Specimen number	Specimen type	Status	Weight (g)	Thickness (mm)	Relative Thickness, t/D	Critical yield pressure (MPa)	Relative yield pressure, P/s0	Load (N)	displacement(mm)	Specimen number	Specimen type	Status	Weight (g)	Thickness (mm)	Relative Thickness, t/D	Critical yield pressure (MPa)	Relative yield pressure, P/s0	Load (N)	displacement(mm)
9	Single chamber	Original	0.287001	0.015857	0.0031714	0.480462	0.00400385	0	0	9-CS	Single chamber	Cold stretched	0.287001	0.015857	0.0031714	0.622065	0.00518387	0	0
								5.24	0.014									15.726	0.022
								10.28	0.027									27.083	0.042
								14.86	0.04									35.956	0.055
								19.355	0.054									43.059	0.066
								23.866	0.066									49.007	0.074
								28.071	0.078									54.561	0.083
								32.144	0.09									60.784	0.091
								35.956	0.103									68.922	0.102
								40.03	0.115									81.234	0.117
								44.161	0.126									95.475	0.134
								48.216	0.142									107.016	0.152
								51.973	0.155									45.288	0.169
								55.431	0.167									43.842	0.185
								58.782	0.18
								61.696	0.194
								64.107	0.207
								66.456	0.219
								68.486	0.233
								70.158	0.246
								71.589	0.26
								72.484	0.274
								73.33	0.286
								73.834	0.298
								74.347	0.308
								74.764	0.321
								75.196	0.332
								75.447	0.344
								75.787	0.355
								76.199	0.367
								76.512	0.381
								76.941	0.394
								77.018	0.409
								77.095	0.42
								77.443	0.434
								77.506	0.447
								77.52	0.461
								77.686	0.472
								77.74	0.485
								77.796	0.497
								77.83	0.509
								77.862	0.521
								77.875	0.533
								78.163	0.545
								78.265	0.557
								78.17	0.57
								78.494	0.581
								78.694	0.592
								79.079	0.604
								79.399	0.617
								79.619	0.628
								79.99	0.642
								80.298	0.655
								80.668	0.668
								80.908	0.682
								81.217	0.695
								81.34	0.706
								81.529	0.722
								81.723	0.735
								81.887	0.748
								82.02	0.762
								81.954	0.774
								82.114	0.785
								82.405	0.797
								82.656	0.807
								81.955	0.82
								79.183	0.825
								75.466	0.825
								71.764	0.822
								63.788	0.814
								44.904	0.79
								20.419	0.752
								6.454	0.716
								0.442	0.69

[truncated: 74 more sheets: 10CS, 11CS, 12CS, 13, 14, 15CS, 16, 17, 18, 19, 20, 21, 22CS, 23, 24, 25, 26, 27, 28, 29 …]
