# Supplementary material for: A micro-architectured material as a pressure vessel for green mobility
Source: Nat Commun. 2024 Jan 8;15:353. doi: 10.1038/s41467-024-44695-4 (PMC10774278; doi:10.1038/s41467-024-44695-4)
Supplement: Supplementary file 5 — Source Data [file 41467_2024_44695_MOESM5_ESM.xlsx]

## Sheet: Figure 2d
Figure 2d
		EPV
	Spherical pressure vessel	0.666667
	Cylindrical pressure vessel	0.416667
	Shellular pressure vessel
	Single chambered		Double chambered
	Number of cells in one direction, N	EPV	Number of cells in one direction, N	EPV
	1	0.281731	2	0.341475
	2	0.323053	4	0.458997
	4	0.356179	8	0.583479
	8	0.378297	12	0.643738
	12	0.386811	16	0.678943
	16	0.39132	20	0.701989
	20	0.394112	24	0.718238
	24	0.396011	28	0.730308
	28	0.397386	32	0.739625
	32	0.398428	36	0.747035
	36	0.399245	40	0.753069
	40	0.399902	44	0.758077
	44	0.400442	48	0.7623
	48	0.400895	52	0.765909
	52	0.401279	56	0.76903
	56	0.401609	60	0.771755
	60	0.401895	64	0.774154
	64	0.402147	68	0.776283
	68	0.402369	72	0.778186
	72	0.402567	76	0.779895
	76	0.402745	80	0.78144
	80	0.402905	84	0.782843
	84	0.403049	88	0.784123
	88	0.403181	92	0.785295
	92	0.403302	96	0.786372
	96	0.403412	100	0.787366
	100	0.403514

## Sheet: Figure 3c
Figure 3c
t/D = 0.00877					t/D = 0.00079
Original		Cold-stretched			Original		Cold-stretched
Displacement (mm)	Load (N)	Displacement (mm)	Load (N)		Displacement (mm)	Load (N)	Displacement (mm)	Load (N)
0	0	0	0		0	0	0	0
0.013	6.007	0.017	27.543		0.0108	2.15091	0.012	2.558
0.027	24.444	0.039	67.364		0.0234	4.26501	0.023	5.171
0.042	40.498	0.057	102.032		0.0369	6.23511	0.034	7.545
0.058	55.33	0.074	133.625		0.048	8.03151	0.047	9.945
0.075	69.893	0.089	162.866		0.0586	9.85491	0.057	12.51
0.091	83.716	0.1	188.428		0.0725	11.6819	0.069	15.186
0.108	96.609	0.112	212.422		0.0835	13.2551	0.082	17.931
0.122	107.741	0.123	235.726		0.0957	14.5844	0.096	20.549
0.136	117.175	0.133	259.523		0.1111	15.7535	0.109	22.782
0.15	125.371	0.146	284.318		0.1231	16.7156	0.122	24.414
0.162	132.029	0.16	311.028		0.1353	17.414	0.137	25.374
0.175	137.991	0.175	331.418		0.1495	17.9792	0.15	25.944
0.185	143.765	0.189	339.017		0.1604	18.4796	0.165	26.338
0.197	150.109	0.207	171.038		0.1735	18.9638	0.179	26.664
0.208	157.622	0.221	104.13		0.1864	19.5335	0.193	26.805
0.219	165.739				0.1978	20.1734	0.207	26.705
0.233	174.351				0.2124	20.753	0.218	26.377
0.245	182.753				0.2254	21.3596	0.232	26.021
0.258	190.733				0.2385	21.9167	0.243	21.351
0.271	198.605				0.2521	22.4279
0.284	206.425				0.2665	22.7519
0.298	214.115				0.2806	23.1056
0.312	221.724				0.2907	23.3666
0.325	227.76				0.3045	23.5106
0.339	232.737				0.3162	23.6492
0.352	236.556				0.3287	23.8436
0.363	239.548				0.3384	24.0155
0.375	242.375				0.3504	24.1487
0.388	246.491				0.3633	24.2063
0.401	247.853				0.3743	24.1892
0.413	248.474				0.3863	24.2144
0.424	249.717				0.3985	24.1847
0.437	251.433				0.4101	24.2369
0.447	253.04				0.4234	24.3701
0.458	254.163				0.4346	24.4898
0.47	255.269				0.4499	24.6617
0.483	256.449				0.4674	24.7328
0.495	257.948				0.4808	24.6698
0.508	259.886				0.4959	24.5681
0.52	260.895				0.5083	24.4394
0.533	261.835				0.5214	24.2297
0.547	262.667				0.5319	24.0326
0.56	263.089				0.5437	23.9435
0.573	263.727				0.5528	23.9192
0.587	264.486				0.5636	23.9228
0.601	264.879				0.5747	23.9282
0.614	264.6				0.5874	23.975
0.626	264.149				0.5981	24.0938
0.64	263.887				0.6102	24.0992
0.651	263.99				0.6212	24.128
0.664	263.659				0.6346	24.1523
0.673	263.739				0.6472	24.2144
0.686	264.753				0.6612	24.155
0.696	265.546				0.6728	24.1334
0.708	266.064				0.6853	24.0776
0.72	266.885				0.6997	24.0281
0.732	267.871				0.7114	23.9372
0.743	268.39				0.726	23.8841
0.756	268.914				0.7394	23.8301
0.768	269.268				0.7515	23.7392
0.781	270.79				0.7651	23.6033
0.795	272.562				0.7761	23.5052
0.808	273.531				0.7897	23.4395
0.822	273.925				0.8012	23.3927
0.835	273.617				0.8131	23.3063
0.851	273.879				0.8241	23.3558
0.863	273.645				0.839	23.2712
0.875	273.349				0.8493	23.2865
0.888	273.132				0.8633	23.2595
0.901	273.628				0.8735	23.1425
0.912	274.176				0.8858	23.1443
0.923	274.13				0.8968	23.1389
0.935	274.711				0.9113	23.1659
0.945	275.053				0.9238	23.2478
0.957	275.726				0.9411	23.5502
0.969	276.809				0.9559	23.4197
0.979	276				0.97	23.2685
0.989	271.725				0.9836	23.0768
0.995	266.104				0.9982	22.9049
0.998	260.011				1.0086	22.7015
0.998	252.726				1.0193	22.562
0.999	246.177				1.03	22.499
0.997	239.862				1.0383	22.3721
0.995	228.633				1.0467	21.8132
0.988	208.768				1.0507	21.1472
0.975	172.887				1.0521	20.2976
0.948	112.142				1.0528	19.5884
0.913	53.268				1.0518	19.0547
0.884	18.719				1.0507	18.7019
0.864	2.264				1.0506	18.2654
					1.0498	17.8712
					1.048	17.4086
					1.047	16.8839
					1.0452	16.2872
					1.0434	15.4673
					1.0392	14.4476
					1.0365	13.5449
					1.0308	12.6476
					1.0291	11.9348
					1.0258	11.4965

## Sheet: Figure 3d
Figure 3d
t/D = 0.01070					t/D = 0.00113
Original		Cold-stretched			Original		Cold-stretched
Displacement (mm)	Load (N)	Displacement (mm)	Load (N)		Displacement (mm)	Load (N)	Displacement (mm)	Load (N)
0	0	0	0		0	0	0	0
0.024	17.566	0.037	45.294		0.027	2.164	0.04	6.98
0.046	48.684	0.065	95.662		0.051	4.27	0.071	13.799
0.07	76.365	0.088	141.975		0.075	6.449	0.097	19.574
0.097	103.336	0.111	194.404		0.101	8.886	0.119	24.405
0.124	123.914	0.135	250.582		0.127	11.426	0.139	29.181
0.15	140.236	0.16	314.755		0.15	13.948	0.163	34.976
0.174	153.978	0.189	384.252		0.176	16.411	0.192	41.978
0.197	166.311	0.218	408.228		0.202	18.947	0.22	46.512
0.221	178.838	0.249	400.951		0.228	21.233	0.248	47.261
0.245	191.793	0.279	334.494		0.251	23.213	0.275	44.383
0.272	203.017	0.304	214.438		0.277	25.107	0.301	41.584
0.296	212.003	0.326	80.132		0.302	26.84	0.324	39.605
0.323	219.84	0.345	14.086		0.329	28.162	0.348	38.061
0.35	226.694	0.365	0.776		0.355	29.122	0.371	34.911
0.376	232.701				0.38	29.832
0.402	237.277				0.406	30.27
0.426	240.41				0.43	30.576
0.451	243.544				0.454	30.803
0.475	246.223				0.48	30.923
0.499	248.869				0.504	31.036
0.524	250.138				0.53	31.068
0.549	252.423				0.554	31.046
0.574	253.679				0.577	30.922
0.599	254.701				0.598	30.657
0.622	255.469				0.622	30.997
0.647	256.037				0.65	31.415
0.672	257.941				0.678	31.625
0.697	259.658				0.706	31.681
0.723	261.489				0.734	31.514
0.748	262.451				0.759	31.17
0.773	263.674				0.781	30.869
0.8	264.502				0.803	30.686
0.825	264.175				0.826	30.754
0.849	265.578				0.849	30.836
0.874	264.936				0.874	30.968
0.899	265.337				0.9	31.021
0.922	265.043				0.926	31.07
0.946	265.838				0.952	31.087
0.97	267.589				0.977	31.018
0.995	270.589				1.003	30.854
1.022	272.473				1.022	29.452
1.05	273.368				1.022	26.506
1.076	271.831				1.002	21.305
1.099	268.257				0.955	12.208
1.121	268.932				0.903	5.089
1.144	270.983				0.863	1.527
1.168	272.586				0.835	0.016
1.192	273.515
1.219	277.022
1.247	278.526
1.276	278.679
1.304	278.171
1.318	255.864
1.314	220.608
1.288	147.444
1.233	49.263
1.185	5.011
1.15	1.173
1.125	0.955
1.105	0.895
1.088	0.757
1.067	0.726
1.053	0.636

## Sheet: Figure 3e
Figure 3e
							Single-chambered					Double-chambered
Threory equation				Shellular - Eq.(1)			Original shellular		Cold-stretched shellular			Original shellular		Cold-stretched shellular
	Po/so			t/D	Po/so		t/D	Po/so	t/D	Po/so		t/D	Po/so	t/D	Po/so
t/D	Spherical -Theory	Cylindrical - Theory		0.1	0.157319		0.00161715	0.00142356	0.00169667	0.00288369		0.00622407	0.00127457	0.00174584	0.00307702
0.1	0.4	0.2		0.01	0.0182381		0.00306441	0.00181329	0.0031714	0.00518387		0.00292255	0.00153272	0.00257003	0.00442846
0.0001	0.0004	0.0002		0.001	0.00211436		0.00205638	0.00281115	0.00809683	0.0138494		0.002817	0.00127019	0.00113429	0.00233547
				0.0001	0.000245121		0.00169667	0.00239294	0.00292255	0.00600035		0.00315556	0.00129679	0.00842144	0.0116349
				0.03	0.0509882		0.00167618	0.00217143	0.00876797	0.016422		0.00167618	0.0012069	0.00387953	0.00623621
				0.003	0.00591112		0.00261267	0.00230435	0.00078997	0.00129845		0.00161715	0.00128597	0.00557985	0.00961646
				0.0003	0.000685283		0.002817	0.00156943	0.00941707	0.0183428		0.00324017	0.00216782	0.0107013	0.0197962
				0.0055	0.0104234		0.00292255	0.00152595	0.00644502	0.0107065		0.00174584	0.00248527	0.00150618	0.00257377
							0.0031714	0.00400385	0.00546268	0.00879141		0.00167618	0.00181931
							0.00809683	0.0118932	0.00633704	0.011338		0.00169667	0.00174301
							0.00292255	0.00428789	0.0137367	0.0210491		0.00564785	0.00167182
							0.00876797	0.0134087	0.00229859	0.00422039		0.00801676	0.00187778
							0.000820094	0.00113456	0.0220966	0.0304492		0.00257003	0.00317508
							0.000804035	0.00098621				0.00113429	0.00153465
							0.00078997	0.00119806				0.00842144	0.00719332
							0.00624622	0.0039643				0.00387953	0.00382101
							0.00583645	0.00347602				0.00348471	0.00181944
							0.00929846	0.00448574				0.00557985	0.00669874
							0.00521626	0.00448418				0.0107013	0.0134993
							0.00502799	0.00660624				0.00650427	0.000906121
							0.00454524	0.00373856				0.00207432	0.000522664
							0.00993116	0.0146599				0.0018423	0.000561731
							0.00519411	0.00404295				0.00185947	0.00214359
							0.00517196	0.0051373				0.00150618	0.00231176
							0.00510551	0.00420758
							0.00629052	0.00556328
							0.00602506	0.00203783
							0.00320839	0.00214821
							0.00637912	0.0021409
							0.0061687	0.00184829
							0.00733289	0.00173405
							0.0058709	0.00203207
							0.00426803	0.00205228
							0.00644502	0.00949852
							0.00421698	0.00184457
							0.00423359	0.00239192
							0.00419449	0.00201498
							0.0031714	0.00161713
							0.00551262	0.00153201
							0.00694261	0.00164078
							0.0058658	0.00173464
							0.00546268	0.00520044
							0.00560244	0.00103573
							0.0051631	0.00460649
							0.00633704	0.00832899
							0.014297	0.0120022
							0.0137367	0.0142587
							0.0132345	0.00849229
							0.0220966	0.0249142
							0.00229859	0.00331482
							0.0220002	0.00789817
							0.0220966	0.0201038
							0.0209603	0.0078547
							0.014126	0.0102936
							0.00117859	0.000349191
							0.00108772	0.000565905
							0.00204043	0.000561045
							0.00226846	0.00129954
							0.00105898	0.000646471

## Sheet: Figure 4b
Figure 4b
		Surface area, A (m2)
	Number of cells in a row, N	Total shell	Interior frame	Outer shell	Thickness, t (mm)
	2	6.37333	0.488955	5.88438	2.40515
	5	11.5374	4.44055	7.09682	0.906017
	10	19.279	11.8878	7.39119	0.439233
	15	26.9188	19.4437	7.47503	0.289538
	20	34.5375	27.0232	7.51429	0.215897
	25	42.1486	34.6116	7.53701	0.172108
	30	49.756	42.2042	7.55181	0.143083
	35	57.3614	49.7992	7.56222	0.122434
	40	64.9656	57.3956	7.56993	0.106992

## Sheet: Figure 4c
Figure 4c
		Solid ratio, Vs/Vin
	Number of cells in a row, N	Total shell	Interior frame	Outer shell	Cylindrial vessel	Spherical vessel
	2	0.0292759	0.00224601	0.0270299	0.024	0.015
	5	0.0199639	0.00768377	0.0122801
	10	0.0161726	0.00997235	0.00620027
	15	0.0148855	0.0107519	0.00413352
	20	0.0142409	0.0111426	0.00309839
	25	0.0138544	0.0113769	0.00247744
	30	0.0135968	0.0115331	0.00206367
	35	0.0134129	0.0116446	0.00176828
	40	0.013275	0.0117282	0.00154683

## Sheet: Figure S1e
Figure S1e
	Element size (mm)	Relative yield pressure, Po/so
	0.5	0.002208
	0.1	0.00201
	0.07	0.001977
	0.02	0.001977

## Sheet: Figure S4a
Figure S4a
	Pressure resistance data
	P				D				F-RD
	Cold-stretched		Initial		Cold-stretched		Initial		Cold-stretched		Initial
	t/D	Po/so	t/D	Po/so	t/D	Po/so	t/D	Po/so	t/D	Po/so	t/D	Po/so
	0.001	0.00204	0.001	0.000469541	0.001	0.000652889	0.001	7.63379e-05	0.001	0.00269	0.001	0.000660566
	0.002	0.00417	0.002	0.000903595	0.002	0.00151	0.002	0.000280734	0.002	0.00569	0.002	0.00111
	0.005	0.00976	0.005	0.00281	0.005	0.00422	0.005	0.000903595	0.005	0.01118	0.005	0.00449
	0.01	0.01739	0.01	0.00839	0.01	0.01158	0.01	0.00339	0.01	0.01801	0.01	0.01374
	0.02	0.03541	0.02	0.02789	0.02	0.02482	0.02	0.014	0.02	0.04209	0.02	0.03798

## Sheet: Figure S4b
Figure S4b
	Efficiency of pressure vessel, EPV
	P				D				F-RD
	Cold-stretched		Initial		Cold-stretched		Initial		Cold-stretched		Initial
	Po/so = 0.01	Po/so = 0.002	Po/so = 0.01	Po/so = 0.002	Po/so = 0.01	Po/so = 0.002	Po/so = 0.01	Po/so = 0.002	Po/so = 0.01	Po/so = 0.002	Po/so = 0.01	Po/so = 0.002
	0.416875	0.437613	0.192014	0.109301	0.173368	0.129138	0.0936285	0.0402602	0.239273	0.306607	0.12635	0.0690715

## Sheet: Figure S9b
Figure S9b
	5mm									16.25mm													27.5mm
	1		2		3		4			1		2		3		4		5		6			1		2		3		4		5		6
	Strain	Stress (MPa)	Strain	Stress (MPa)	Strain	Stress (MPa)	Strain	Stress (MPa)		Strain	Stress (MPa)	Strain	Stress (MPa)	Strain	Stress (MPa)	Strain	Stress (MPa)	Strain	Stress (MPa)	Strain	Stress (MPa)		Strain	Stress (MPa)	Strain	Stress (MPa)	Strain	Stress (MPa)	Strain	Stress (MPa)	Strain	Stress (MPa)	Strain	Stress (MPa)
	0	0	0	0	0	0	0	0		0	0	0	0	0	0	0	0	0	0	0	0		0.00146	14.2531	0.00162	18.1234	0.00147	20.1214	0.00203	24.5135	0.0024	28.2161	0.00162	10.2154
	0.00117	4.59939	0.000977517	1.28917	0.00194	5.83032	0.00195	12.6589		0.00114	11.2545	0.00103	11.3449	0.00138	21.9927	0.00131	24.23	0.00176	18.2451	0.00124	12.4513		0.00329	41.5463	0.00376	76.5775	0.00543	85.7764	0.00337	61.7871	0.00449	72.0516	0.00473	66.3933
	0.00233	13.7733	0.00293	16.87	0.00291	28.1855	0.0039	24.4367		0.00281	44.4731	0.00514	70.1043	0.00353	49.8296	0.00253	39.3743	0.00362	54.1503	0.00297	43.2464		0.00554	91.755	0.00564	95.2803	0.00815	132.39	0.00504	85.8675	0.00889	120.153	0.00696	87.8633
	0.0035	39.6794	0.00391	26.5842	0.00485	54.7738	0.00585	46.8256		0.00787	100.774	0.00617	89.5072	0.00497	75.176	0.00315	48.5037	0.0049	73.6642	0.00429	56.0676		0.00737	114.731	0.00751	114.381	0.01087	150.91	0.0084	127.245	0.01112	140.642	0.00918	117.864
	0.00466	48.5939	0.00489	39.0967	0.00679	83.5294	0.00682	60.0867		0.01124	138.903	0.0072	104.991	0.00712	107.785	0.00376	59.2812	0.00618	95.3514	0.00561	71.3302		0.00922	136.851	0.01128	138.582	0.0163	183.28	0.01009	143.61	0.01334	158.527	0.0114	127.842
	0.00583	67.2491	0.00587	53.6942	0.00873	101.727	0.00877	83.9922		0.01462	166.317	0.01408	155.797	0.00784	115.807	0.00559	88.4153	0.00747	110.513	0.00693	86.8385		0.01106	154.727	0.01504	164.437	0.01902	197.637	0.01176	158.349	0.01556	180.95	0.01364	142.042
	0.007	85.2794	0.00684	68.005	0.0097	111.561	0.00975	100.581		0.0163	186.156	0.01615	175.162	0.01324	146.595	0.00621	99.081	0.00875	124.932	0.00957	107.794		0.01291	167.072	0.01691	175.778	0.02445	215.977	0.01512	181.104	0.01778	196.357	0.01586	159.642
	0.00816	102.685	0.00782	84.18	0.01067	121.765	0.01072	116.376		0.01799	202.543	0.01762	183.194	0.01427	156.891	0.00682	110.412	0.01132	149.837	0.0122	132.23		0.01476	178.586	0.02255	206.441	0.02717	224.993	0.01849	196.016	0.01999	210.233	0.01808	83.5556
	0.00933	118.892	0.0088	99.9467	0.01164	127.089	0.01267	148.281		0.01967	208.532	0.01909	196.157	0.01529	165.064	0.01062	122.703	0.0126	165.491	0.01352	144.369		0.0166	189.614	0.02631	225.011	0.02989	208.34	0.02016	207.546	0.02222	215.245
	0.01166	135.164	0.01075	124.43	0.01455	146.237	0.01462	13.6761		0.02136	218.516	0.02349	215.432	0.01632	179.271	0.01149	134.109	0.01388	174.592	0.01616	165.123		0.02029	210.96	0.03007	241.573	0.0326	172.644	0.02184	217.145	0.02444	225.366
	0.01399	151.528	0.01173	136.497	0.01649	154.231	0.01559	-10.1272		0.02642	240.097	0.02496	223.264	0.01734	187.126	0.01237	145.608	0.01517	186.458	0.01748	174.548		0.02397	221.622	0.03384	245.939			0.02353	222.402	0.02889	231.225
	0.01632	167.001	0.01271	148.788	0.01843	164.246				0.02811	237.263	0.0279	129.641	0.01837	192.869	0.01411	158.015	0.01902	202.156	0.02012	194.995		0.02582	230.502	0.0376	225.521			0.02521	225.988	0.03333	233.627
	0.01866	181.625	0.01369	166.897	0.02037	172.149				0.02979	101.258			0.02042	210.645	0.01499	168.141	0.02159	206.608	0.02143	204.498		0.02766	237.482	0.03947	155.855			0.02688	229.189
	0.02099	194.807	0.01466	103.047	0.02231	181.327								0.02144	214.087	0.01586	178.397	0.02287	204.703	0.02275	196.107		0.03136	243.153					0.02857	224.052
	0.02332	206.77	0.01564	11.3258	0.02425	191.576								0.02349	231.344	0.01674	187.368	0.02544	112.036	0.02407	155.894		0.03503	246.731					0.03025	176.695
	0.02565	217.879			0.02619	196.176								0.02759	239.126	0.01761	197.275			0.02539	118.068		0.03873	110.418					0.03193	141.217
	0.02799	226.655			0.02813	199.17								0.02861	218.115	0.01849	203.885
	0.02915	233.279			0.03007	197.956										0.01936	209.453
	0.03032	235.595			0.03201	194.736										0.02024	187.756
	0.03148	238.298			0.03395	190.468
	0.03265	239.431			0.03589	179.374
	0.03382	237.916			0.03783	38.4035
	0.03498	234.582
	0.03615	224.982
	0.03731	208.201
	0.03848	196.704
	0.03965	147.092
	0.04081	103.946
	38.75mm													50mm
	1		2		3		4		5		6			1		2		3		4		5
	Strain	Stress (MPa)	Strain	Stress (MPa)	Strain	Stress (MPa)	Strain	Stress (MPa)	Strain	Stress (MPa)	Strain	Stress (MPa)		Strain	Stress (MPa)	Strain	Stress (MPa)	Strain	Stress (MPa)	Strain	Stress (MPa)	Strain	Stress (MPa)
	0	0	0	0	0	0	0	0	0	0	0	0		0	0	0	0	0	0	0	0	0	0
	0.000589487	8.12453	0.000872557	4.21654	0.000812	14.5458	0.0009884	8.12466	0.0007868	10.1245	0.00068684	10.1525		0.00099764	4.35156	0.0009961	5.75156	0.00072478	2.80946	0.0014	10.498	0.0006678	5.26156
	0.0017	31.0741	0.0021	28.1012	0.00157	22.6767	0.00248	31.294	0.00239	43.4556	0.00155	26.6378		0.00258	17.6516	0.0026	28.6879	0.00144	17.5871	0.00269	30.5147	0.00147	14.348
	0.00318	51.6878	0.00883	132.784	0.00232	32.1856	0.00374	47.7853	0.00479	81.7222	0.00275	43.114		0.00387	38.2049	0.00347	37.0857	0.00249	26.6372	0.00529	60.3423	0.0022	19.9017
	0.00466	77.2645	0.01135	143.68	0.00309	42.6587	0.00498	66.7656	0.00718	102.802	0.00395	59.4243		0.00542	53.8241	0.00433	46.2876	0.00356	37.1941	0.00659	72.2966	0.00441	41.7165
	0.00614	96.5556	0.01303	148.624	0.00384	53.4413	0.00624	86.3998	0.01196	111.543	0.00515	75.8618		0.00696	71.3774	0.0052	55.9278	0.00461	46.3734	0.01049	83.0505	0.00515	51.9859
	0.00762	121.291	0.01387	150.856	0.0046	64.3857	0.00874	114.956	0.01274	81.8173	0.00634	90.175		0.00774	79.656	0.00607	65.8325	0.00568	55.9976	0.02607	121.781	0.00662	61.7871
	0.0091	132.444	0.01471	157.513	0.00536	75.8266	0.00998	123.962			0.00754	104.347		0.00851	86.208	0.00694	76.035	0.00673	65.9136	0.02867	125.492	0.00735	68.5806
	0.01058	149.603	0.01555	158.844	0.00611	87.8971	0.01248	145.26			0.00874	116.944		0.01006	96.8827	0.00781	86.0516	0.0078	74.4854	0.03127	129.897	0.00809	71.7037
	0.01206	169.111	0.0164	144.475	0.00687	99.6726	0.01373	151.996			0.00993	128.711		0.01084	101.343	0.00954	95.3291	0.00886	85.9129	0.03256	132.143	0.00956	77.9051
	0.01354	186.741	0.01724	87.0773	0.00762	111.268	0.01498	162.126			0.01112	80.3398		0.01238	109.743	0.01128	104.262	0.00992	92.1982	0.03386	132.539	0.01177	90.2138
	0.01502	200.265			0.00838	119.489	0.01623	172.467						0.01393	115.947	0.01302	112.252	0.01098	97.0534	0.03516	89.6681	0.0125	95.8636
	0.0165	89.2698			0.01065	137.802	0.01748	181.454						0.01625	121.276	0.01476	119.1	0.0131	106.524			0.01397	100.985
					0.01217	148.055	0.01998	193.066						0.01857	102.677	0.01649	124.804	0.01416	109.375			0.01544	108.79
					0.01292	155.47	0.02123	100.835						0.01935	71.7836	0.01736	129.102	0.01628	71.2996			0.01618	69.7135
					0.01368	159.759										0.01823	130.417
					0.01443	168.681										0.0191	62.5451
					0.01519	171.801
					0.01595	176.625
					0.0167	178.212
					0.01747	178.021
					0.01822	177.852
					0.01898	177.607
					0.01973	164.242
					0.02049	114.961

[truncated: 7 more sheets: Figure S9c, Figure S9d, Figure S10b, Figure S10d, Figure S10f, Figure S10h, Table S4]
